# Supplementary material for: Transfer learning improves pMHC kinetic stability and immunogenicity predictions
Source: Immunoinformatics (Amst). Author manuscript; Available in PMC 2024 Apr 4. (PMC10994007; doi:10.1016/j.immuno.2023.100030)
Supplement: 1 [file NIHMS1977163-supplement-1.xlsx]

## Sheet: Sheet1
	Supplementary Table S1: Performance comparison of state-of-the-art BA/EL predictors with TLBind on a left-out test dataset used by [45]. Performances are comparable across different tools.
	Model Type		Model		Pyke et al. [45] MULTIALLELIC test set
					AUC		AUPRC		PPV
	Binding Affinity Predictors		NetMHCpan4.1BA		0.956		0.545		0.871
			MHCFlurry2.0BA		0.963		0.544		0.924
			TLBindBA		0.928		0.552		0.864
	Eluted Ligand Predictors		NetMHCpan4.1EL		0.973		0.542		0.937
			MHCFlurry2.0PS		0.976		0.542		0.97
			TLBindEL		0.973		0.542		0.962
