# Supplementary material for: Transfer learning improves pMHC kinetic stability and immunogenicity predictions
Source: Immunoinformatics (Amst). Author manuscript; Available in PMC 2024 Apr 4. (PMC10994007; doi:10.1016/j.immuno.2023.100030)
Supplement: 2 [file NIHMS1977163-supplement-2.xlsx]

## Sheet: Sheet1
	Supplementary Table S2: Performance of all pMHC stability models on all stability datasets.
	Model Type	Model		10-fold CV (6297)
				Pearson r	Kendall τ
	Binding Affinity Predictors	NetMHCpan4.1BA		0.633	0.485
		NetMHCpan4.1EL		0.558	0.412
		MHCFlurry2.0BA		0.536	0.46
		MHCFlurry2.0PS		0.486	0.368
		TLBindBA		0.463	0.332
		TLBindEL		0.452	0.341
	Stability Predictors	NetMHCstab		-	-
		NetMHCstabpan		-	-
	Knowledge Transfer approaches	Baseline		0.856	0.671
		Consensus Scoring		0.861	0.687
		BA as a feature		0.852	0.668
		Freeze initial layers BA		0.74	0.567
		New layer BA		0.738	0.567
		Freeze initial layers EL		0.479	0.325
		New layer EL		0.115	0.097
		TLStabEL		0.721	0.51
	Proposed Method	TLStabBA		0.895	0.712
	Dataset: NetMHCstab (model selection)
	Model Type	Model		< 500 nM (321)		Full (978)		<500 Nm + HLA-B*08:01 (344)		Full + HLA-B*08:01 (1023)
				Pearson r	Kendall τ	Pearson r	Kendall τ	Pearson r	Kendall τ	Pearson r	Kendall τ
	Binding Affinity Predictors	NetMHCpan4.1BA		0.467	0.32	0.339	0.159	0.47	0.325	0.331	0.157
		NetMHCpan4.1EL		0.345	0.242	0.344	0.144	0.337	0.233	0.334	0.138
		MHCFlurry2.0BA		0.45	0.304	0.276	0.15	0.448	0.302	0.27	0.15
		MHCFlurry2.0PS		0.32	0.212	0.312	0.141	0.306	0.204	0.301	0.138
		TLBindBA		0.394	0.274	0.336	0.195	0.383	0.269	0.322	0.187
		TLBindEL		0.214	0.149	0.185	0.104	0.182	0.125	0.167	0.094
	Stability Predictors	NetMHCstab		0.441	0.308	0.416	0.241	-	-	-	-
		NetMHCstabpan		0.506	0.354	0.404	0.192	0.524	0.368	0.41	0.195
	Knowledge Transfer approaches	Baseline		0.491	0.335	0.351	0.248	0.487	0.338	0.355	0.247
		Consensus Scoring		0.525	0.365	0.37	0.251	0.525	0.369	0.375	0.251
		BA as a feature		0.538	0.382	0.454	0.299	0.545	0.391	0.454	0.298
		Freeze initial layers BA		0.475	0.326	0.417	0.268	0.471	0.325	0.403	0.258
		New layer BA		0.476	0.327	0.411	0.264	0.469	0.324	0.397	0.254
		Freeze initial layers EL		0.396	0.275	0.336	0.194	0.385	0.27	0.322	0.186
		New layer EL		0.259	0.162	0.109	0.065	0.263	0.171	0.116	0.07
		TLStabEL		0.244	0.171	0.241	0.163	0.241	0.17	0.229	0.154
	Proposed Method	TLStabBA		0.532	0.366	0.445	0.278	0.54	0.376	0.446	0.276
	Dataset: Ebola Virus
	Model Type	Model		< 500 nM (185)		Full (522)		<500 Nm + HLA-B*08:01 (195)		Full + HLA-B*08:01 (541)
				Pearson r	Kendall τ	Pearson r	Kendall τ	Pearson r	Kendall τ	Pearson r	Kendall τ
	Binding Affinity Predictors	NetMHCpan4.1BA		0.474	0.327	0.411	0.246	0.471	0.323	0.397	0.236
		NetMHCpan4.1EL		0.27	0.185	0.359	0.2	0.261	0.175	0.343	0.19
		MHCFlurry2.0BA		0.455	0.302	0.364	0.229	0.425	0.279	0.342	0.215
		MHCFlurry2.0PS		0.215	0.159	0.357	0.211	0.201	0.15	0.337	0.198
		TLBindBA		0.381	0.262	0.396	0.254	0.386	0.267	0.386	0.245
		TLBindEL		0.175	0.13	0.243	0.165	0.144	0.103	0.225	0.152
	Stability Predictors	NetMHCstab		0.363	0.253	0.413	0.262	-	-	-	-
		NetMHCstabpan		0.402	0.284	0.44	0.25	0.454	0.325	0.443	0.248
	Knowledge Transfer approaches	Baseline		0.329	0.226	0.308	0.237	0.364	0.253	0.307	0.234
		Consensus Scoring		0.403	0.28	0.354	0.262	0.435	0.305	0.351	0.258
		BA as a feature		0.445	0.307	0.472	0.328	0.452	0.315	0.465	0.32
		Freeze initial layers BA		0.414	0.292	0.453	0.31	0.417	0.294	0.444	0.301
		New layer BA		0.412	0.287	0.447	0.303	0.414	0.29	0.437	0.294
		Freeze initial layers EL		0.383	0.262	0.397	0.254	0.388	0.267	0.386	0.245
		New layer EL		0.195	0.113	0.069	0.051	0.222	0.135	0.076	0.054
		TLStabEL		0.129	0.074	0.223	0.167	0.11	0.06	0.212	0.156
	Proposed Method	TLStabBA		0.409	0.28	0.448	0.306	0.429	0.3	0.444	0.3
	Dataset: Pox Virus
