# Supplementary material for: Transfer learning improves pMHC kinetic stability and immunogenicity predictions
Source: Immunoinformatics (Amst). Author manuscript; Available in PMC 2024 Apr 4. (PMC10994007; doi:10.1016/j.immuno.2023.100030)
Supplement: 3 [file NIHMS1977163-supplement-3.xlsx]

## Sheet: Sheet1
	Supplementary Table S3: Mean + standard deviation of the AUC and AUPRC scores of different knowledge transfer approaches in the 5 left-out immunogenicity test sets stemming from the 5-fold CV (with baseline AUC and AUPRC scores also added for comparison purposes).
	Model Type		Model		5-fold CV
					AUC		AUPRC
	Baseline		-		0.5		0.476
	Binding Affinity Predictors		NetMHCpan4.1BA		0.6100 ± 0.0048		0.5850 ± 0.0030
			NetMHCpan4.1EL		0.5398 ± 0.0054		0.5344 ± 0.0073
			MHCFlurry2.0BA		0.5662 ± 0.0072		0.5688 ± 0.0055
			MHCFlurry2.0PS		0.5356 ± 0.0065		0.5376 ± 0.0077
			TLBindBA		0.5592 ± 0.0050		0.5342 ± 0.0058
			TLBindEL		0.5434 ± 0.0049		0.5316 ± 0.0075
	Stability Predictors		TLStab		0.5536 ± 0.0020		0.5354 ± 0.0043
	Knowledge Transfer approaches		Baseline		0.7974 ± 0.0338		0.7528 ± 0.0406
			Consensus Scoring		0.8022 ± 0.0298		0.7566 ± 0.0376
			BA as a feature		0.8438 ± 0.0066		0.8116 ± 0.0055
			Freeze initial layers BA		0.6288 ± 0.0310		0.5834 ± 0.0223
			New layer BA		0.7284 ± 0.0126		0.6746 ± 0.0110
			TLImm BA		0.8556 ± 0.0037		0.8228 ± 0.0038
			Freeze initial layers EL		0.6130 ± 0.0045		0.6040 ± 0.0083
			New layer EL		0.7146 ± 0.0208		0.6634 ± 0.0166
			Freeze initial layers Stab		0.6074 ± 0.0201		0.5822 ± 0.0155
			New layer Stab		0.6870 ± 0.0063		0.6488 ± 0.0026
			TLImm Stab		0.8558 ± 0.0037		0.8222 ± 0.0053
	Proposed Method		TLImm EL		0.8566 ± 0.0045		0.8266 ± 0.0061
