# Supplementary material for: Transfer learning improves pMHC kinetic stability and immunogenicity predictions
Source: Immunoinformatics (Amst). Author manuscript; Available in PMC 2024 Apr 4. (PMC10994007; doi:10.1016/j.immuno.2023.100030)
Supplement: 4 [file NIHMS1977163-supplement-4.xlsx]

## Sheet: Sheet1
Supplementary Table S4: AUC, AUPRC, Pearson's correlation coefficient and Kendall's tau coefficient performances on both the convalescent and unexposed SARS-CoV-2 datasets. The first category comprises of BA/EL predictors. The second category comprises of peptide stability predictors. The third category is peptide immunogenicity predictors found in the literature. The last category is different i…
	Model Type	Model		Convalescent SARS-Cov 2 donors				Unexposed SARS-Cov 2 donors
				AUC	AUPRC	Pearson's CC	Kendall's tau	AUC	AUPRC	Pearson's CC	Kendall's tau
	Metric Baseline	-		0.5	0.271	-	-	0.5	0.087	-	-
	BA/EL Predictors	NetMHCpan4.1BA		0.679	0.424	0.285	0.224	0.667	0.133	0.093	0.125
		NetMHCpan4.1EL		0.673	0.51	0.232	0.215	0.775	0.188	0.2	0.209
		MHCFlurry2.0BA		0.651	0.363	0.206	0.193	0.635	0.119	0.058	0.1
		MHCFlurry2.0PS		0.678	0.438	0.218	0.231	0.689	0.133	0.155	0.147
		TLBindBA		0.687	0.412	0.286	0.232	0.674	0.156	0.137	0.133
		TLBindEL		0.682	0.503	0.124	0.233	0.75	0.379	0.119	0.186
	Stability Predictors	NetMHCstabpan		0.592	0.37	0.229	0.133	0.481	0.134	-0.095	0.009
		TLStab		0.652	0.388	0.305	0.206	0.466	0.116	-0.021	0.024
	Immunogenicity Predictors	IEDB Model [53]		0.539	0.286	0.042	0.041	0.451	0.1	0.124	0.045
		DeepImmuno [49]		0.519	0.343	0.013	0.022	0.588	0.105	0.129	0.072
		PRIME [31]		0.632	0.434	0.207	0.155	0.673	0.15	0.083	0.128
		NetTepi [59]		0.664	0.417	0.296	0.214	0.66	0.167	0.104	0.122
		GAO [60]		0.666	0.468	0.404	0.218	0.762	0.28	0.078	0.2
	Transfer Learning models	TLImm		0.536	0.298	-0.139	0.029	0.609	0.113	0.072	0.087
		TLImm + Bal.		0.743	0.546	0.344	0.308	0.848	0.6	0.213	0.262
		TLImm + Cont.		0.615	0.345	0.1	0.12	0.717	0.139	0.166	0.172
		TLImm + Bal. + Cont.		0.716	0.425	0.335	0.268	0.821	0.333	0.186	0.242
