# Supplementary material for: Transfer learning improves pMHC kinetic stability and immunogenicity predictions
Source: Immunoinformatics (Amst). Author manuscript; Available in PMC 2024 Apr 4. (PMC10994007; doi:10.1016/j.immuno.2023.100030)
Supplement: 5 [file NIHMS1977163-supplement-5.xlsx]

## Sheet: Sheet1
	Supplementary Table S5: Comparison of different knowledge approaches that are trained on different types of immunogenicity datasets on the SARS-CoV-2 datasets.
	Method Dataset			Base	Bal.	Cont.	Bal. + Cont.
	Baseline			0.28	0.276	0.286	0.278
	Consensus Scoring			0.28	0.294	0.292	0.286
	BA as a feature			0.273	0.298	0.288	0.32
	Freeze initial layers BA			0.379	0.452	0.378	0.437
	Freeze initial layers EL			0.414	0.503	0.351	0.473
	Freeze initial layers Stab			0.359	0.444	0.361	0.408
	New Layer BA			0.344	0.485	0.376	0.482
	New Layer EL			0.337	0.435	0.354	0.439
	New Layer Stab			0.354	0.391	0.367	0.387
	TLImmBA			0.274	0.52	0.365	0.468
	TLImmStab			0.34	0.489	0.41	0.506
	TLImmEL			0.298	0.546	0.345	0.425
	Dataset: SARS-CoV-2			Label: Convalescent		Metric: AUPRC
	Method Dataset			Base	Bal.	Cont.	Bal. + Cont.
	Baseline			0.083	0.073	0.093	0.069
	Consensus Scoring			0.083	0.078	0.094	0.074
	BA as a feature			0.081	0.077	0.089	0.084
	Freeze initial layers BA			0.114	0.255	0.1	0.13
	Freeze initial layers EL			0.197	0.383	0.134	0.39
	Freeze initial layers Stab			0.091	0.116	0.081	0.094
	New Layer BA			0.12	0.374	0.136	0.366
	New Layer EL			0.127	0.309	0.151	0.331
	New Layer Stab			0.09	0.108	0.089	0.113
	TLImmBA			0.095	0.24	0.126	0.228
	TLImmStab			0.086	0.11	0.151	0.283
	TLImmEL			0.113	0.6	0.139	0.333
	Dataset: SARS-CoV-2			Label: Unexposed		Metric: AUPRC
	Method Dataset			Base	Bal.	Cont.	Bal. + Cont.
	Baseline			-0.024	-0.047	-0.028	-0.044
	Consensus Scoring			-0.02	-0.003	-0.017	0.008
	BA as a feature			-0.017	0.019	-0.004	0.055
	Freeze initial layers BA			0.184	0.24	0.18	0.222
	Freeze initial layers EL			0.235	0.231	0.174	0.259
	Freeze initial layers Stab			0.162	0.208	0.135	0.178
	New Layer BA			0.152	0.231	0.192	0.236
	New Layer EL			0.151	0.22	0.187	0.213
	New Layer Stab			0.154	0.217	0.172	0.211
	TLImmBA			-0.002	0.229	0.118	0.26
	TLImmStab			0.018	0.208	0.118	0.269
	TLImmEL			0.029	0.308	0.12	0.269
	Dataset: SARS-CoV-2			Label: Convalescent		Metric: Kendall's tau
	Method Dataset			Base	Bal.	Cont.	Bal. + Cont.
	Baseline			0.003	-0.056	0.03	-0.093
	Consensus Scoring			0.004	-0.018	0.033	-0.046
	BA as a feature			-0.002	-0.046	0.019	0.002
	Freeze initial layers BA			0.111	0.139	0.066	0.098
	Freeze initial layers EL			0.208	0.183	0.174	0.215
	Freeze initial layers Stab			0.005	0.037	-0.036	-0.011
	New Layer BA			0.149	0.196	0.165	0.2
	New Layer EL			0.165	0.206	0.198	0.215
	New Layer Stab			0.028	0.04	0.004	0.017
	TLImmBA			0.047	0.145	0.147	0.125
	TLImmStab			0.026	0.074	0.168	0.105
	TLImmEL			0.087	0.262	0.172	0.242
	Dataset: SARS-CoV-2			Label: Unexposed		Metric: Kendall's tau
