# Supplementary material for: Transfer learning improves pMHC kinetic stability and immunogenicity predictions
Source: Immunoinformatics (Amst). Author manuscript; Available in PMC 2024 Apr 4. (PMC10994007; doi:10.1016/j.immuno.2023.100030)
Supplement: 6 [file NIHMS1977163-supplement-6.xlsx]

## Sheet: Sheet1
Supplementary Table S6: AUC, AUPRC, Top-20 and Top-50 performances on the TESLA dataset. The first category comprises of BA/EL predictors. The second category comprises of peptide stability predictors. The third category is peptide immunogenicity predictors found in the literature. The last category is different instances of our immunogenicity predictor, TLImm. The best performing model is in bol…
	Model Type	Model		TESLA Dataset
				AUC	AUPRC	Top-20	Top-50
	Metric Baseline	-		0.5	0.067	-	-
	BA/EL Predictors	NetMHCpan4.1BA		0.755	0.153	4	9
		NetMHCpan4.1EL		0.774	0.187	5	8
		MHCFlurry2.0BA		0.747	0.128	3	7
		MHCFlurry2.0PS		0.74	0.161	5	9
		TLBindBA		0.693	0.143	2	4
		TLBindEL		0.791	0.232	6	11
	Stability Predictors	NetMHCstabpan		0.76	0.231	4	9
		TLStab		0.715	0.195	4	7
	Immunogenicity Predictors	Repitope		0.681	0.051	0	1
		iPred		0.582	0.054	0	2
		IEDB Model		0.502	0.063	0	2
		DeepHLApan		0.548	0.063	1	4
		DeepImmuno		0.602	0.09	2	4
		PRIME		0.778	0.153	4	9
		NetTepi		0.772	0.166	4	8
		GAO		0.714	0.211	6	10
	Transfer Learning models	TLImm		0.656	0.145	5	9
		TLImm + Bal.		0.721	0.164	5	11
		TLImm + Cont.		0.682	0.162	6	10
		TLImm + Bal. + Cont.		0.739	0.169	4	11
