# Supplementary material for: Transfer learning improves pMHC kinetic stability and immunogenicity predictions
Source: Immunoinformatics (Amst). Author manuscript; Available in PMC 2024 Apr 4. (PMC10994007; doi:10.1016/j.immuno.2023.100030)
Supplement: 7 [file NIHMS1977163-supplement-7.xlsx]

## Sheet: Sheet1
Supplementary Table 1: Set of hyperparameters that all MLP models were optimized on.
	Hyperparameters	Values
	Neurons in each layer	{128,512}
	Learning rate	{0.01, 0.001, 0.0001, 0.00001, 0.000001}
	Batch size	{32,128}
	Optimizer	{SGD, Adam}
	Weight Decay	{0.01, 0.0001}
