# Supplementary material for: Transfer learning improves pMHC kinetic stability and immunogenicity predictions
Source: Immunoinformatics (Amst). Author manuscript; Available in PMC 2024 Apr 4. (PMC10994007; doi:10.1016/j.immuno.2023.100030)
Supplement: 9 [file NIHMS1977163-supplement-9.zip]

Archive with 12 entries (12 files):
- Supplementary_Figure_10.pdf
- Supplementary_Figure_11.pdf
- Supplementary_Figure_12.pdf
- Supplementary_Figure_1.pdf
- Supplementary_Figure_2.pdf
- Supplementary_Figure_3.pdf
- Supplementary_Figure_4.pdf
- Supplementary_Figure_5.pdf
- Supplementary_Figure_6.pdf
- Supplementary_Figure_7.pdf
- Supplementary_Figure_8.pdf
- Supplementary_Figure_9.pdf
